# Supplementary material for: Recombinant α- and β-tubulin from Echinococcus granulosus: expression, purification and polymerization
Source: Parasite. 2018 Dec 5;25:62. doi: 10.1051/parasite/2018063 (PMC6280675; doi:10.1051/parasite/2018063)
Supplement: Supplementary Table S1 — All data generated or analysed during this study are included in this published article and in the Supplemental file 1. [file parasite-25-62-olm.xls]

## Sheet: Sheet1
Table S1 Information of α9- and β4-tubulin
Tubulin isoforms	Genes	GeneBank accession number	cDNA (bp)	Amino acid (aa)	Sanger database information
					Designations	Annotation
α9-tubulin	EgTUA9	MH587568	1356	451	EgrG_000886400	tubulin alpha chain
β4-tubulin	EgTUB4	MH587569	1332	443	EgrG_000955100	Tubulin beta 2C chain
